# Supplementary material for: Genome-wide association study of offspring birth weight in 86 577 women identifies five novel loci and highlights maternal genetic effects that are independent of fetal genetics
Source: Hum Mol Genet. 2018 Jan 3;27(4):742–56. doi: 10.1093/hmg/ddx429 (PMC5886200; doi:10.1093/hmg/ddx429)
Supplement: Supplementary Tables [file sup-tables-ddx429.xlsx]

## Sheet: Table descriptions
Table	Description
Supplementary Table 1	Basic characteristics, genotyping, imputation and analysis details for participants in the EGG Discovery studies
Supplementary Table 2	Basic characteristics, genotyping, imputation and analysis details for participants in the EGG Follow-up studies
Supplementary Table 10	Look-ups of 10 birth weight-associated SNPs in available GWAS data for other growth-related and cardiometabolic traits

## Sheet: Supplementary Table 1
Basic characteristics of participants from EGG Discovery studies (NA, not available)
Informed consent was obtained from all participants, and study protocols were approved by the local regional or institutional ethics committees.
	STUDY	ALSPAC Mothers	1958 British Birth Cohort or NCDS (B58C-WTCCC)	1958 British Birth Cohort or NCDS (B58C-T1DGC)	DNBC-GOYA Random Set	DNBC-PTB-CONTROL Mothers	HAPO Mothers (GWAS)	MoBa (Mothers)	NFBC1966	NTR	QIMR	TWINSUK
STUDY INFORMATION	Ethnicity	British/European descent	British/European descent	British/European descent	Danish/European descent	Danish/European descent	Northern European	Norwegian/European descent	Finnish/European descent	Dutch/European descent	European descent	European descent
	Country (Sample source)	UK	UK	UK	Denmark	Denmark	UK, Canada, Australia	Norway	Northern Finland, Provinces of Oulu and Lapland	The Netherlands	Australia	UK
	Collection type (e.g. population-based)	Population-Based (Ethical approval for the study was obtained from the ALSPAC Ethics and Law Committee and the Local Research Ethics Committees)	Population-based: one week in March 1958 details on all births in England, Wales and Scotland were collected and follow through child- and adult-hood	Population-based: one week in March 1958 details on all births in England, Wales and Scotland were collected and follow through child- and adult-hood	Population based: Pregnant women recruited 1996-2002 as part of the Danish National Birth Cohort. A random (according to BMI) selection with genotype data are included in the current study	Population-based / controls from case-control study of preterm delivery	Population-based	Population based: Observational prospective cohort study of	Prospective general population-based	Population-based controls	Population-based recruitment of adult twins	population based
	Year(s) of birth of offspring	April 1991 - Dec 1992	1972-2000	1972-2000	1996-2002	1987-2009	2000-2006	1999-2008	1987-2001	May 1946 - July 2003	1929-1990 (1 outlier at 1929, otherwise 1940-1990)	NA
	Number of womenof EUROPEAN ANCESTRY available for analysis (i.e. with BIRTH WEIGHT OF 1 CHILD available and SNP GENOTYPE DATA), excluding offspring of multiple births, stillbirths, gestation <37 wks (where known) and congenital anomalies (where known).	7304	858	836	1805	1656	1280	650	2035	707	892	1603
	Fetal genotype data used to adjust association between birth weight and maternal rs10830963? (Y/N)	Y	N	N	N	Y	Y	N	N	N	N	N
BIRTH WEIGHT	Method by which offspring birth weight (and length, if available) were collected	Largely obstetric data and ALSPAC measurers	Birth weight of female cohort members' first offspring was obtained from maternal self-report (information from questionnaires at age 33 and 42 years)	Birth weight of female cohort members' first offspring was obtained from maternal self-report (information from questionnaires at age 33 and 42 years)	Obstetric data from medical birth register	Obstetric data from medical birth register	Medical record abstraction	At birth, weight and length were registered and filed in The Medical Birth Registry of Norway	Birth Register Data	Birth weight was obtained from longitudinal surveys of family members by self-report or parental report. Consistency was checked across time points and within parents and children. Birth weight was determined as the average of all valid data points.	Self-report through questionnaire	Questionnaire
	Reference - birth weight collection method	European Journal of Public Health, Vol. 16, No. 1, 21–30	Hyppönen E, Power C, Smith GD. Parental growth at different life stages and offspring birthweight: an intergenerational cohort study. Paediatr Perinat Epidemiol. 2004 May;18(3):168-77.	Hyppönen E, Power C, Smith GD. Parental growth at different life stages and offspring birthweight: an intergenerational cohort study. Paediatr Perinat Epidemiol. 2004 May;18(3):168-77.	Knudsen, L. B., & Olsen, J. (1998). The Danish Medical Birth Registry. Danish medical bulletin, 45(3), 320-323.	Knudsen, L. B., & Olsen, J. (1998). The Danish Medical Birth Registry. Danish medical bulletin, 45(3), 320-323.	Metzger et al., Hyperglycemia and adverse pregnancy outcomes. N Engl J Med 2008; 358:1991–2002	Magnus P, Birke C, Vejrup K, Haugan A, Alsaker E, Daltveit AK, Handal M, Haugen M, Hoiseth G, Knudsen GP, Paltiel L, Schreuder P; Tambs K, Vold L, Stoltenberg C. Cohort Profile Update: The Norwegian Mother and Child Cohort Study (MoBa). Int J Epidemiol 2016; April 10, 1-7. doi: 10.1093/ije/dyw029. // Per Magnus, Lorentz M Irgens, Kjell Haug, Wenche Nystad, Rolv Skjærven, Camilla Stoltenberg and T…	NA	[1] Boomsma DI et al. Netherlands Twin Register: a focus on longitudinal research. Twin Research. 2002, 5, 401-6; [2] Boomsma D et al. Twins and the fetal origins hypothesis: An application to growth data. In: C. Kordon, R.C. Gaillard, Y. Christen (Eds.), Hormones and the Brain, Springer, 29-46, 2005	NA	Moayyeri A, Hammond CJ, Hart DJ, et al., 2013, The UK Adult Twin Registry (TwinsUK Resource)., Twin Research and Human Genetics, Vol:16, ISSN:1832-4274, Pages:144-149
GESTATIONAL AGE	Method by which gestational age was collected	For all live births gestation was recorded in a variety of ways on the “stork database”, using one or more of: LMP, paediatric assessment, obstetric assessment, ultrasound assessment. In addition the mothers' report of their expected date of delivery as recorded at enrolment was used to identify from any source children who had been classified as a preterm or post-term delivery. For all such case…	Information on the length of gestation for offspring of cohort members was obtained from a question inquiring if the child was born at term, or alternatively how many weeks in advance or late. As with birth weight, this information was obtained from maternal self-report at ages 33 and 42 years.	Information on the length of gestation for offspring of cohort members was obtained from a question inquiring if the child was born at term, or alternatively how many weeks in advance or late. As with birth weight, this information was obtained from maternal self-report at ages 33 and 42 years.	The National Birth Register, where gestational age is reported by doctors and midwives at birth	Consensus algorithm for gestational age was developed based on information from medical birth register, hospital discharge register, LMP, LMP corrected for menstrual cycle length, Expected date of delivery (often based on ultrasound), and mother's selfreport of gestational age.	Estimated according to last menstrual period or ultrasound gestational age and estimated date of delivery or confinement	Gestational age was obtained from ultrasound at gestational week 17-19 of pregnancy.	Last menstrual period and Scans. Based on hospital records	Gestational age was obtained from longitudinal surveys of family members by self-report or parental report. Inconsistencies in reports were checked and gestational age was determined as the average of all valid data points.	NA	Questionnaire
	Reference - gestational age collection method	NA	Hyppönen E, Power C, Smith GD. Parental growth at different life stages and offspring birthweight: an intergenerational cohort study. Paediatr Perinat Epidemiol. 2004 May;18(3):168-77.	Hyppönen E, Power C, Smith GD. Parental growth at different life stages and offspring birthweight: an intergenerational cohort study. Paediatr Perinat Epidemiol. 2004 May;18(3):168-77.	NA	NA	Metzger et al., Hyperglycemia and adverse pregnancy outcomes. N Engl J Med 2008; 358:1991–2002	Magnus P, Birke C, Vejrup K, Haugan A, Alsaker E, Daltveit AK, Handal M, Haugen M, Hoiseth G, Knudsen GP, Paltiel L, Schreuder P; Tambs K, Vold L, Stoltenberg C. Cohort Profile Update: The Norwegian Mother and Child Cohort Study (MoBa). Int J Epidemiol 2016; April 10, 1-7. doi: 10.1093/ije/dyw029. // Per Magnus, Lorentz M Irgens, Kjell Haug, Wenche Nystad, Rolv Skjærven, Camilla Stoltenberg and T…	NA	[1] Boomsma DI et al. Netherlands Twin Register: a focus on longitudinal research. Twin Research. 2002, 5, 401-6; [2] Kistka Z.A.-F. et al. Heritability of parturition timing: an extended twin design analysis. American Journal of Obstetrics & Gynecology. 2008, 199, 43.e1-43.e5.	NA	Moayyeri A, Hammond CJ, Hart DJ, et al., 2013, The UK Adult Twin Registry (TwinsUK Resource)., Twin Research and Human Genetics, Vol:16, ISSN:1832-4274, Pages:144-149
SUMMARY MATERNAL CHARACTERISTICS, where available in the INCLUDED sample	Maternal age at delivery [Mean (sd)], years (to 1dp)	28.5 (4.8)	26.2 (5.2)	26.1 (5.4)	29.2 (4.2)	29.9 (4.2)	31.5(5.3)	28.5 (3.3)	26.5 (3.7) available for 2010 cases	27.1 (3.7)	24.5 (4.0)	NA
	Maternal pre-pregnancy BMI [Mean (sd)], kg/m2 (to 2dp)	22.93 (3.73)	NA	NA	23.57 (4.27)	23.57 (4.27)	24.5 (5.0)	23.93 (3.94)	NA	NA	22.79 (5.13)	NA
	Fasting glucose [Mean (sd)], mmol/L (to 2dp) (gestational wk of measurement)	NA	NA	NA	NA	NA	4.56 (0.37) (28)	NA	NA	NA	NA	NA
	% of mothers who smoked in pregnancy	0.175	0.38	0.341	0.258	0.178	0.1347	0.081	NA	NA	NA	NA
SUMMARY OFFSPRING CHARACTERISTICS (offspring of the INCLUDED sample of mothers)	Birth weight [Mean (sd) ], grams	3481 (475)	3325 (483)	3379 (469)	3643 (495)	3595 (497)	3557 (517)	3679 (430)	3525 (461)	3469 (529)	3344 (532)	NA
	Gestational age at delivery [Median (IQR)], weeks	40 (39, 41)	40 (40, 41)	40 (40, 41)	40.3 (39.4 - 41.1)	40 (39, 40)	40(1.71)	40.1 (0.86)	40 (2)	40 (38, 42)	NA	NA
	Birth length [Mean (sd)], cm	51 (2)	NA	NA	52.5 (2.2)	52 (2)	50.55(2.25)	50.6 (1.8)	50.31 (1.96)	NA	NA	NA
	Ponderal index [Mean (sd)], kg/m3	26 (3)	NA	NA	25.0 (2.3)	25 (2)	27.48(3.19)	28.31 (2.53)	27.61 (2.44)	NA	NA	NA
	Birth head circumference [Mean (sd)], cm	35 (1)	NA	NA	35.5 (1.6)	35 (1)	34.88(1.51)	NA	NA	NA	NA	NA
	Parity (% primiparous births)	0.34	100	100	0.5	0.309	0.569	0.458	NA	0.84	NA	NA
MATERNAL GENOME-WIDE GENOTYPING	Genotyping platform and SNP panel	Illumina Human660W-Quad BeadChip	Affymetrix Genome-wide Human SNP Array 6.0	Illumina 550K Infinium	Illumina Human610-Quad v1.0	Illumina Human 660W-quad Bead Array	Illumina Human 610 Quad v1 B SNP array	Illumina 660Wquad	Illumina HumanCNV‐370DUO Analysis BeadChip	Perlegen-Affymetrix, Affymetrix 6.0, Illumina 370K, 600K, 1M Omni	HumanCNV370-Quadv3	HumanHap3001,2, HumanHap610Q, 1M‐Duo and 1.2MDuo 1M
	Genotyping centre	Centre National de Génotypage (CNG), Evry, France	Wellcome Trust Sanger Institute, Cambridge, UK	JDRF/WT DIL Lab in Cambridge, UK	Centre National de Génotypage (CNG), Evry, France	Center for Inherited Disease Research, Johns Hopkins University, Baltimore, Maryland, USA	Broad Institute Center for Genotyping and Analysis (CGA)	The Norwegian Cancer Hospital, Oslo	Broad Institute	Perlegen Sciences Mountain View CF USA, Finnish Genome Center Helsinki Finland, SNP technology Platform Uppsala Sweden, Molecular Epidemiology Leiden The Netherlands, Translational Genomics Research Institute Phoenix AZ USA, Institute of Human Genetics LIFE & BRAIN Center Bonn Germany.	CIDR	Sanger
	Genotype-calling algorithm	Illumina Gencall	Chiamo	ILLUMINUS	Illumina GenomeStudio	Beadstudio	BeadStudio	GenomeStudio/GenCall	Beadstudio	Genotyper, Beadstudio	BeadStudio	Illuminus
	Sample call rate [filter detail]	> 95%	-	> 0.03	>0.05	≥95%	median call rate = 99.93% [samples missing > 5% removed]	≥98%	< 95%	0.9	≥95%	<98%
	Heterozygosity [filter detail]	excluded unusual genome-wide or X-chromosome heterozygosity	-	> 0.34 or <0.29	>0.35 or <0.302	NA	sex differences (in HapMap controls or babies) in heterozygosity > 0.3 removed	NA	Low mean heterozygosity: exclude if < 0.29 & MDS outliers	Plink f < -.10 & > 0.10		all SNPs ≥2 s.d. from the sample mean
	Ethnic outliers / other exclusions	IBD >10%; inconclusive X chromosome heterozygosity; do not cluster with CEU HapMap on IBS plot	Outlying individuals were excluded on the basis of relatedness, non-European ancestry, sex discrepancy, channel differences and identity	Potential gender discrepancy, non-European ancestry	Outlying individuals were excluded on the basis of relatedness, non-European ancestry, sex discrepancy or discordance with previous genotyping	Maternal and grandparental birthplaces required to be in Denmark or Northwestern Europe. Exclusion of outliers in multidimensional scaling analysis. Exclusions based on sex discrepancy and Mendelian inconsistencies between mother and child.	samples > 5 s.d. from mean eigenvectors 1 and 2 removed	Ethnic outliers and gender mismatches	Duplicates: concordance with other DNA >0.99, Contaminated samples: IBS pairwise with most other samples > 0.99, IBS pairwise sharing > 0.20, Withdrew consent, Gender mismatch: genotypic gender different from phenotypic, MDS outliers	None	Outlying individuals were excluded on the basis of relatedness, non-European ancestry, sex discrepancy, plus all genotypes within a family for SNPs displaying Mendelian errors	evidence of non‐European ancestry as assessed by PCA comparison with HapMap3 popn; observed pairwise IBD probabilities suggestive of sample identity errors
	SNP QC prior to imputation: MAF [filter detail]	> 1%	> 1%	> 1%	>1%	>1%	≥ 2%	0.05	< 1%	0.01	0.01	<1% assessed in unrelated samples
	SNP QC prior to imputation: HWE [filter detail]	> 1e-7	> 1e-20	> 1e-7	>1e-7	>1e-3	P ≥ 0.0001	>1e-6	p < 5.7e-7	10-5	>1e-6	<10-6 assessed in unrelated
	SNP QC prior to imputation: Call rate [filter detail]	> 95%	>98%	≥95%	>95%	>98%	≥ 98%	≥95%	exclude if < 95% and exclude if < 99% (for MAF < 5%)	0.95	≥95%	SNP call rate <97% (SNPs with MAF≥5%) or < 99% (for 1% ≤MAF < 5%)
	SNP QC prior to imputation: Other	NA	Statistical info rate ≥ 0.975, plate association > 1e-5	None	None	A/T and C/G SNPs excluded	Related samples with K > 1/32 filtered. SNPs with ≥ 10 Mendelian errors (~ equivalent to 1%), ≥ 0 discordant calls in 29 duplicate pairs filtered	None	None	Double typed and Mendelian eror rate < 1%	BeadStudio Gen call score >0.7	Alleles of all three datasets were aligned to HapMap2 or HapMap3 fwd strand alleles.
	N SNPs in QC'd dataset	526688	721428	520413	545349	518097	559739	432270	324896	312214-814708	323,093, reduced to a common set of 274,604 SNPs (common set across the QIMR sample) prior to imputation	up to 874,733 SNPs
	Imputation software / reference panel	MACH v.1.0.16 / HapMap Phase II	Impute /HapMap Phase II	Impute /HapMap Phase II	Mach 1.0	MaCH/HapMap Phase II	Beagle / HapMap3 CEU & TSI	PLINK /HapMap Phase II	Impute version 2 / HapMap2	Impute 1.0 / Build 36r24 Hapmap 2	MACH/HapMap Phase II	IMPUTE software package (v2) 5 using two referencepanels, P0 (HapMap2, rel 22, combined CEU+YRI+ASN panels) and P1 (610k+, including the combinedHumanHap610k and 1M reduced to 610k SNP content).
	N QC'd SNPs available for GWAS analysis	2450866	2543926	2451644	2449993	2543887	2293443	2126709	2487934	2385474	2454244	2401373
	Genomic control lambda from GWAS analysis of offspring birth weight	1.039	0.984	1.007	1.006	1.006	1.016	None	1.02	1.002	1.012	1.004
FETAL GENOME- WIDE GENOTYPING (if available)	Genotyping platform and SNP panel	Illumina HumanHap550 quad array				Illumina Human 660W-quad Bead Array	Illumina Human 610 Quad v1 B SNP array
	Genotyping centre	23andMe subcontracting The Wellcome Trust Sanger Centre, Cambridge, UK and Laboratory Corporation of America, Burlington, NC, USA				Center for Inherited Disease Research, Johns Hopkins University, Baltimore, Maryland, USA	Broad Institute Center for Genotyping and Analysis (CGA)
	Genotype-calling algorithm	NA				Beadstudio	BeadStudio
	Sample call rate [filter detail]	>=97%				≥95%	median call rate = 99.93% [samples missing > 5% removed]
	Heterozygosity [filter detail]	>34.5% or <32% for the Sanger data and >33% or <31% for the LabCorp data				NA	sex differences (in HapMap controls or babies) in heterozygosity > 0.3 removed
	Ethnic outliers / other exclusions	Individuals were excluded on the basis of gender mismatches, cryptic relatedness measured as proportion of identity by descent (IBD > 0.1) and insufficient sample replication (IBD < 0.8). all individuals with non-European ancestry were removed				Maternal and grandparental birthplaces required to be in Denmark or Northwestern Europe. Exclusion of outliers in multidimensional scaling analysis. Exclusions based on sex discrepancy and Mendelian inconsistencies between mother and child.	samples > 5 s.d. from mean eigenvectors 1 and 2 removed
	SNP QC prior to imputation: MAF [filter detail]	minor allele frequency of < 1%				>1%	≥ 2%
	SNP QC prior to imputation: HWE [filter detail]	HWE P < 5E-7				>1e-3	P ≥ 0.0001
	SNP QC prior to imputation: Call rate [filter detail]	call rate of < 95%				>98%	≥ 98%
	SNP QC prior to imputation: Other	NA				A/T and C/G SNPs excluded	Related samples with K > 1/32 filtered. SNPs with ≥ 10 Mendelian errors (~ equivalent to 1%), ≥ 0 discordant calls in 29 duplicate pairs filtered
	N SNPs in QC'd dataset	500541				514382	559739
	Imputation software / reference panel	MACH v.1.0.16 / HapMap Phase II				MaCH/HapMap Phase II	Beagle / HapMap3 CEU & TSI
DATA ANALYSIS	Analysis software	MACH2QTL	SNPTEST	SNPTEST	MACH2QTL	MaCH2QTL	R 3.0.2; BEAGLE; SNPTEST; EIGENSTRAT		SNPTEST	SNPTEST 2.30	MERLIN (fastassoc)	SNPTEST
REFERENCES	Reference - cohort	MOTHERS: Fraser, A. et al. (2013) Cohort Profile: the Avon Longitudinal Study of Parents and Children: ALSPAC mothers cohort. Int J Epidemiol. 42(1):97-110. CHILDREN: Boyd A et al. (2013). Cohort Profile: the 'children of the 90s'--the index offspring of the Avon Longitudinal Study of Parents and Children. Int J Epidemiol. 42(1):111-27.	Power C, Elliott J. Cohort profile: 1958 British birth cohort (National Child Development Study). Int J Epidemiol 2006; 35(1):34-41	Power C, Elliott J. Cohort profile: 1958 British birth cohort (National Child Development Study). Int J Epidemiol 2006; 35(1):34-41	Nohr et al. (2009) PLoS One. 4(12):e8444 Olsen, J., Melbye, M., Olsen, S. F. et al (2001). The Danish National Birth Cohort-its background, structure and aim. Scandinavian journal of public health, 29(4), 300-307.	Olsen, J., Melbye, M., Olsen, S. F. et al (2001). The Danish National Birth Cohort-its background, structure and aim. Scandinavian journal of public health, 29(4), 300-307.	Metzger et al., Hyperglycemia and adverse pregnancy outcomes. N Engl J Med 2008; 358:1991–2002	Magnus P, Birke C, Vejrup K, Haugan A, Alsaker E, Daltveit AK, Handal M, Haugen M, Hoiseth G, Knudsen GP, Paltiel L, Schreuder P; Tambs K, Vold L, Stoltenberg C. Cohort Profile Update: The Norwegian Mother and Child Cohort Study (MoBa). Int J Epidemiol 2016; April 10, 1-7. doi: 10.1093/ije/dyw029. // Per Magnus, Lorentz M Irgens, Kjell Haug, Wenche Nystad, Rolv Skjærven, Camilla Stoltenberg and T…	Rantakallio P. Groups at risk in low birth weight infants and perinatal mortality. Acta Paediatr Scand 1969;193(suppl 193):1–71; Järvelin M-R., Sovio U., King V., Laurén L., Xu B., McCarthy M., Hartikainen A-L., Laitinen J., Zitting P., Rantakallio P., Elliott P.: Early Life Factors and Blood Pressure at Age 31 Years in the 1966 Northern Finland Birth Cohort. Hypertension 44:838-846, 2004.	[1] Boomsma DI et al. Netherlands Twin Register: from twins to twin families. Twin Research and Human Genetics. 2006, 9, 849-57; [2] Willemsen et al. The Adult Netherlands Twin Register: twenty-five years of survey and biological data collection. Twin Research and Human Genetics, 2013, 16, 271-81.	Medland SE et al. (2009) Common variants in the trichohyalin gene are associated with straight hair in Europeans. American Journal of Human Genetics 85:750-755.	[1] Moayyeri A, Hammond CJ, Hart DJ, et al., 2013, The UK Adult Twin Registry (TwinsUK Resource)., Twin Research and Human Genetics, Vol:16, ISSN:1832-4274, Pages:144-149 [2] Moayyeri A, Hammond CJ, Valdes AM, et al., 2013, Cohort Profile: TwinsUK and healthy ageing twin study., Int J Epidemiol, Vol:42, 0300-5771, Pages:76-85
	Reference - MATERNAL genotyping	Evans DM et al. (2013) Genome-wide association study identifies loci affecting blood copper, selenium and zinc. Hum Mol Genet. 22(19):3998-4006.	Sawcer S, Hellenthal G, Pirinen M, Spencer CC, Patsopoulos NA, et al. (2011) Genetic risk and a primary role for cell-mediated immune mechanisms in multiple sclerosis. Nature 476: 214–219	Barrett JC, Clayton DG, Concannon P et al. Genome-wide assocition study and meta-analysis find that over 40 loci affect risk of type 1 diabetes. Nat. Genet 2009	Paternoster et al. (2011) PLoS One. 6(9):e24303	Ryckman, K. K., Feenstra, B., Shaffer, J. R., et al (2012). Replication of a genome-wide association study of birth weight in preterm neonates. The Journal of pediatrics, 160(1), 19-24.	Hayes et al., Identification of HKDC1 and BACE2 as genes influencing glycemic traits during pregnancy through genome-wide association studies. Diabetes. 2013 Sep;62(9):3282-91	NA	Sabatti et al. Genome-wide association analysis of metabolic traits in a birth cohort from a founder population. Nat Genet. 2009;41:35-46 and Prokopenko et al. Variants in MTNA1B influence fasting glucose levels. Nat Genet 2009;41:77-81.	[1] Willemsen et al. The Netherlands Twin Register biobank: a resource for genetic epidemiological studies. Twin Research and Human Genetics. 2010, 13, 231-45.	Medland SE et al. (2009) Common variants in the trichohyalin gene are associated with straight hair in Europeans. American Journal of Human Genetics 85:750-755.	Moayyeri A, Hammond CJ, Hart DJ, et al., 2013, The UK Adult Twin Registry (TwinsUK Resource)., Twin Research and Human Genetics, Vol:16, ISSN:1832-4274, Pages:144-149
	Reference -FETAL genotyping	Paternoster L. et al. (2012) Genome-wide association study of three-dimensional facial morphology identifies a variant in PAX3 associated with nasion position. Am J Hum Genet. 90(3):478-85.				Ryckman, K. K., Feenstra, B., Shaffer, J. R., et al (2012). Replication of a genome-wide association study of birth weight in preterm neonates. The Journal of pediatrics, 160(1), 19-24.	Urbanek et al., The chromosome 3q25 genomic region is associated with measures of adiposity in newborns in a multi-ethnic genome-wide association study.Hum Mol Genet. 2013 Sep 1;22(17):3583-96.
	Study URL	http://www.bristol.ac.uk/alspac/ (Please note that the study website contains details of all data available through a fully searchable data dictionary: <http://www.bris.ac.uk/alspac/researchers/data-access/data-dictionary/>)	www.cls.ioe.ac.uk and www.wtccc.org.uk	www.cls.ioe.ac.uk	www.dnbc.dk	www.dnbc.dk	http://www.hapo.northwestern.edu/index.html	http://www.fhi.no/morogbarn	http://www.oulu.fi/nfbc/	www.tweelingenregister.org	http//www.genepi.qimr.edu.au/general/researchtopics.cgi	www.twinsuk.co.uk

## Sheet: Supplementary Table 2
Basic characteristics of participants from EGG Follow-up studies (NA, not available)
Informed consent was obtained from all participants, and study protocols were approved by the local regional or institutional ethics committees.
	STUDY	Berlin Birth Cohort (BBC) Mothers	CHOP Mothers	COPSAC-2000 Mothers	EFSOCH Mothers	FHS	GEN-3G Mothers	Generation R Mothers	HAPO Mothers (nonGWAS)	INMA Mothers	NCCGP Mothers	Raine Mothers	Rhea Mothers	SWS mothers
STUDY INFORMATION	Ethnicity	European descent	European American	Danish/European descent	British/European descent	White/European descent	Canadian/European descent	Dutch/European descent (~50% cohort who are non-Caucasians excluded from analysis)	European descent	Spanish/European descent	British/European descent	Australian/European descent	Greek/European descent	Mainly British/Caucasian
	Country (Sample source)	Germay	United States of America	Denmark	UK	USA	Canada	The Netherlands	USA, UK, Canada, Australia	Spain	UK	Australia	Greece	U.K.
	Collection type (e.g. population-based)	Community-based	Population-based	High-risk asthma birth cohort	Community-based	Community-based	Population-based	Population-based	Population-based	Population-based	Prospective general population-based	Population-based	Population-based	Population-based, women aged 20-34 living in Southampton between 1998 and 2002
	Year(s) of birth of offspring	2000-2004	1987-present	August 1998 - December 2001	2000-2004	Not available	2010-2013	2002-2006	2000-2006	2003-2008	1996-2003	May 1989 - Nov 1991	2007-2008	1998 and 2007
	Number of womenof EUROPEAN ANCESTRY available for analysis (i.e. with BIRTH WEIGHT OF 1 CHILD available and SNP GENOTYPE DATA), excluding offspring of multiple births, stillbirths, gestation <37 wks (where known) and congenital anomalies (where known).	1319	312	282	842	1118	685	3187	3701	1525	1113	1337	970	1928
	Fetal genotype data used to adjust association between birth weight and maternal rs10830963? (Y/N)	N	N	N	Y	N	N	Y	Y	N	N	N	N	N
BIRTH WEIGHT	Method by which offspring birth weight (and length, if available) were collected	Birth weight was measured immediately after giving birth in a single big center always by the same pair of balances. The quality of this pair of balances was checked. Every month. All measurements were repeated 3 times, the mean is reported.	Questionnaire and EPIC medical records: questionnaire data on birth weight were available for all children; of 7380 subjects included in imputation, 704 (9.5%) were checked against medical records (after exclusion of extreme values/errors): r=0.83.	Medical Records	At birth (within 12 hours of deivery) using standard neonatal anthropometry measures	Self report from mother (>37 weeks gestation)	Hospital electronic medical records	Hospital records and community midwives	Medical record abstraction	Birth weight was measured by the midwife attending the birth, birth length and HC were measured by a nurse when the newborn arrived at the hospital within the first 12 hr of life	At birth (within 12 hours of delivery) using standard neonatal anthropometry measures	Measured	Information on anthropometric measures at birth was obtained from the hospital delivery logs and medical records	Shortly after birth by research nurses using standard neonatal anthropometry measures
	Reference - birth weight collection method	a) Schlemm et al., J Hypertens. 2010 Apr;28(4):732-9. b) Hocher et al., Pharmacogenet Genomics. 2009 Sep;19(9):710-8. c) Pfab et al., Circulation. 2006 Oct 17;114(16):1687-92	NA	NA	Paediatric and Perinatal Epidemiology, Vol. 20, No. 2, 172-179	NA	NA	Kooijman MN, Kruithof CJ, van Duijn CM, Duijts L, Franco OH, van IJzendoorn MH, de Jongste JC, Klaver CC, van der Lugt A, Mackenbach JP, Moll HA, Peeters RP, Raat H, Rings EH, Rivadeneira F, van der Schroeff MP, Steegers EA, Tiemeier H, Uitterlinden AG, Verhulst FC, Wolvius E, Felix JF, Jaddoe VW. The Generation R Study: design and cohort update 2017. Eur J Epidemiol. 2016 Dec;31(12):1243-1264.do…	Metzger et al., Hyperglycemia and adverse pregnancy outcomes. N Engl J Med 2008; 358:1991–2002	Estarlich M, Ballester F, Aguilera I, Fernández-Somoano A, Lertxundi A, Llop S, et al. 2011. Residential Exposure to Outdoor Air Pollution during Pregnancy and Anthropometric Measures at Birth in a Multicenter Cohort in Spain. Environ Health Perspect doi: 10.1289/ehp.1002918	Chase DS et al. J Med Genet 1998; 35(5):413-6	Evans S, Newnham J, MacDonald W, Hall C. Characterisation of the possible effect on birthweight following frequent prenatal ultrasound examinations. Early Hum Dev 1996;45:203-14.	Chatzi L., Mendez M., Garcia R., Roumeliotaki T., Ibarluzea J., Tardon A., Amiano P., Lertxundi A., Iniguez C., Vioque J., Kogevinas M., Sunyer J. Mediterranean diet adherence during pregnancy and fetal growth: INMA (Spain) and RHEA (Greece) mother-child cohort studies. Br J Nutr. 2012 Jan; 107(1): 135-45	Inskip HM, Godfrey KM, Robinson SM, Law CM, Barker DJ, Cooper C, Cohort profile: The Southampton Women's Survey. Int J Epidemiol 2006;90:42-48.
GESTATIONAL AGE	Method by which gestational age was collected	Callculated from LMP and corrected by ultrasound, if the difference was > 2 weeks	NA	Medical Records	Hospital records and study midwives	Self-report from mother (> 37 weeks gestation)	Hospital electronic medical records	Hospital records and community midwives	Estimated according to last menstrual period or ultrasound gestational age and estimated date of delivery or confinement	An early ultrasound of the crown–rump length was used for gestational dating when the difference with the last menstrual period was ≥ 7 days	Obstetric estimate of gestational age measured at birth.	Ultrasound biometry and LMP	Gestational age was based on the interval between last menstrual period and date of delivery of the baby for 84% of the subjects. When the menstrual estimate of gestational age was inconsistent by 7 or more days within the ultrasound measurement taken in the first trimester of pregnancy (n=187, 16%), a quadratic regression formula describing the relationship between crown-rump length and gestatio…	If available and accurate by LMP, otherwise by ultrasound scan
	Reference - gestational age collection method	a) Schlemm et al., J Hypertens. 2010 Apr;28(4):732-9 b) Hocher et al., Pharmacogenet Genomics. 2009 Sep;19(9):710-8.. c) Pfab et al., Circulation. 2006 Oct 17;114(16):1687-92	NA	NA	Paediatric and Perinatal Epidemiology, Vol. 20, No. 2, 172-179	NA	na	Kooijman MN, Kruithof CJ, van Duijn CM, Duijts L, Franco OH, van IJzendoorn MH, de Jongste JC, Klaver CC, van der Lugt A, Mackenbach JP, Moll HA, Peeters RP, Raat H, Rings EH, Rivadeneira F, van der Schroeff MP, Steegers EA, Tiemeier H, Uitterlinden AG, Verhulst FC, Wolvius E, Felix JF, Jaddoe VW. The Generation R Study: design and cohort update 2017. Eur J Epidemiol. 2016 Dec;31(12):1243-1264.do…	Metzger et al., Hyperglycemia and adverse pregnancy outcomes. N Engl J Med 2008; 358:1991–2002	Estarlich M, Ballester F, Aguilera I, Fernández-Somoano A, Lertxundi A, Llop S, et al. 2011. Residential Exposure to Outdoor Air Pollution during Pregnancy and Anthropometric Measures at Birth in a Multicenter Cohort in Spain. Environ Health Perspect doi: 10.1289/ehp.1002918	Chase DS et al. J Med Genet 1998; 35(5):413-6	Newnham JP, Evans SF, Michael CA, Stanley FJ, Landau LI. Effects of frequent ultrasound during pregnancy: a randomised controlled trial. Lancet 1993;342:887-91.	Karakosta P., Alegakis D., Georgiou V., Roumeliotaki T., Fthenou E., Vassilaki M., Boumpas D., Castanas E., Kogevinas M., Chatzi L. Thyroid dysfunction and autoantibodies in early pregnancy are associated with increased risk of gestational diabetes and adverse birth outcomes. J Clin Endocrinol Metab. 2012 Dec; 97(12):4464-72.	Inskip HM, Godfrey KM, Robinson SM, Law CM, Barker DJ, Cooper C, Cohort profile: The Southampton Women's Survey. Int J Epidemiol 2006;90:42-48.
SUMMARY MATERNAL CHARACTERISTICS, where available in the INCLUDED sample	Maternal age at delivery [Mean (sd)], years (to 1dp)	30.1 (5.4)	NA	30.4 (4.3)	30.5 (5.3)	NA	28.41 (4.41)	31.2 (4.5) [=Maternal age at intake, when average gestational age = 14.4 weeks]	30.4 (5.4) [=Maternal age at OGTT, when average gestaional age = 28 weeks]	31.9 (4.0)	28.5 (5.9) [data available for n=551 mothers]	28.4 (5.8)	29.5 (5.0)	30.5(3.8)
	Maternal pre-pregnancy BMI [Mean (sd)], kg/m2 (to 2dp)	22.78 (3.93)	NA	NA	24.07 (4.42)	NA	24.83 (5.63)	23.12 (3.92)	24.63 (5.33)	23.43 (4.26)	NA	22.43 (4.25)	24.16 (4.64)	25.43(4.85)
	Fasting glucose [Mean (sd)], mmol/L (to 2dp) (gestational wk of measurement)	NA	NA	NA	4.35 (0.38) (28)	NA	4.20 (0.41) (26)	NA	4.54 (0.37) (28)	NA	NA	NA	NA	NA
	% of mothers who smoked in pregnancy	0.156	NA	0.128	0.13	NA	0.0888	0.271	0.15	0.1854	25% smoked at some point, 18% continued to smoke throughout pregnancy [data available for n=551 mothers]	0.346	0.189	0.1666
SUMMARY OFFSPRING CHARACTERISTICS (offspring of the INCLUDED sample of mothers)	Birth weight [Mean (sd) ], grams	3472 (511)	3440 (562)	3560 (505)	3512 (480)	NA	3448 (433)	3528 (494)	3526 (463)	3279.7 (428.4)	3460.33 (472.40)	3446 (471)	3246.4 (414.7)	3520(473)
	Gestational age at delivery [Median (IQR)], weeks	40 (38, 40)	NA	40 (39-41)	40 (37, 43)	NA	39.7 [38.9 ; 40.4]	40 (39, 41)	40 (39, 41)	38.9 (39.0-40.7)	39.67 (1.22)	39.86 (38.86,40.86)	38 (38-39)	40(39,41)
	Birth length [Mean (sd)], cm	51.31 (2.50)	NA	52.5 (2.2)	50 (2)	NA	51.1 (2.1)	51 (2)	50.8 (2.3)	49.6 (1.9)	NA	49.44 (2.16)	50.7 (2.1)	50(2)
	Ponderal index [Mean (sd)], kg/m3	25.68 (3.40)	NA	24.6 (2.4)	28 (3)	NA	25.9 (2.5)	27 (3)	26.87 (2.86)	26.7 (2.7)	NA	28.47 (2.88)	25.0 (2.9)	28(2)
	Birth head circumference [Mean (sd)], cm	34.90 (2.01)	NA	35.3 (1.6)	35 (1)	NA	34.6 (1.4)	34 (2)	35.0 (1.4)	34.4 (1.3)	34.97 (1.31)	34.70 (1.52)	34.3 (1.4)	35(1)
	Parity (% primiparous births)	0.536	NA	0.632	0.498	NA	0.475	0.587	0.5	0.559	0.67	0.4793	0.402	0.4741
MATERNAL GENOME- OR EXOME-WIDE GENOTYPING	Genotyping platform and SNP panel	Human Exomechip ver1.1	Illunina550, Illumina610 Infinium	Illumina 550K		Affymetrix 500K
	Genotyping centre	Oxfor Centre for Diabete, Endocrinology and Metabolism, University of Oxford, UK	The Center for Applied Genomics	Children's Hospital of Philadelphia, Center for Applied Genomics		Affymetrix
	Genotype-calling algorithm	Illumina Genome Studio (GENCALL)	Illumina Gencall	Illumina BeadStudio		BRLMM
	Sample call rate [filter detail]	≥ 95%	> 0.05	>97.5%		<97%
	Heterozygosity [filter detail]	excluded > 4SD or <-4SD	NA	mean–(4*SD)		subject heterozygosity >5 SD away from the mean
	Ethnic outliers / other exclusions	potential gender discrepancy, non European ancestry, duplicates	Non-European Americans were excluded	PCA based removal of non-Caucasian samples. Gender Check and familystructure validation by IBS		NA
	SNP QC prior to imputation: MAF [filter detail]	NA	> 1%	>0.001		removed MAF<1%
	SNP QC prior to imputation: HWE [filter detail]	NA	> 1e-6	>1e-6		>1e-6
	SNP QC prior to imputation: Call rate [filter detail]	NA	≥95%	>98%		>97%
	SNP QC prior to imputation: Other	NA	NA	None		NA
	N SNPs in QC'd dataset	NA	513518	486373		385958
	Imputation software / reference panel	NA	Impute /HapMap Phase II	MacH-minimac/Hapmap Phase II		MaCH/HapMap2
	N QC'd SNPs available for GWAS analysis	NA	2546219	NA		2608194
	Genomic control lambda from GWAS analysis of offspring birth weight	NA	NA	NA		NA
MATERNAL CUSTOM GENOTYPING	Genotyping centre and method				LGC Genomics (formerly Kbiosciences); KASPar		Genome Quebec Innovation Centre	LGC Genomics (formerly Kbiosciences); KASPar	LGC Genomics (formerly Kbiosciences); KASPar	LGC Genomics (formerly Kbiosciences); KASPar	LGC Genomics Ltd (previously KBioSciences UK Ltd), KASP™ genotyping assay	LGC Genomics Ltd (previously KBioSciences UK Ltd), KASP™ genotyping assay	LGC Genomics (formerly Kbiosciences); KASPar	LGC Genomics (formerly Kbiosciences); KASPar
	Call rate [Median (range)]; N SNPs genotyped				0.955 [0.942 to 0.985] (N=18 SNPs)		0.99 [0.98 ; 1] (N=4 snps)	99.3% [5 SNPs]	0.985 [0.978, 0.989]; N=18 SNPs	99.6 (98.9-99.9); 18	0.99 (0.96, 1.00); 18 SNPs	0.987 (0.957, 0.990); 18	99.6 (99.5-99.8); 18	99.99% (98% to 99.99%) N=18
	Did any SNPs deviate from HWE (Bonferroni corrected P<0.05)? Y/N				N		Y	N	Y - rs204928 (P = 0.00007)	N	Y (rs17065363, P=0.002; rs989265, P=1e-14 [Bonferroni corrected P=0.0028 for 18 SNPs)	N	N	N
	Duplicate concordance (% duplicated genotypes)				>99% for all SNPs except rs204928 which was 98.7% (min 6% duplicated samples)		1	0.998	>99% except rs204928, 98.7% (4% duplicates included)	792 duplicated genotypes and 0.63% discordance	100% concordance across 15 duplicate pairs (1% of genotyped sample)	-	504 duplicated genotypes and 1.19% discordance	100%(5%)
FETAL GENOME- OR EXOME-WIDE GENOTYPING	Genotyping platform and SNP panel							Ilumina 610 Quad and 660W
	Genotyping centre							Human Genotyping Facility (HuGeF), Dept Internal Medicine, Erasmus MC, The Netherlands
	Genotype-calling algorithm							Genomestudio 2009 V.1.1.9
	Sample call rate [filter detail]							0.975
	Heterozygosity [filter detail]							> 4SD from mean
	Ethnic outliers / other exclusions							Based on PCA
	SNP QC prior to imputation: MAF [filter detail]							> 1%
	SNP QC prior to imputation: HWE [filter detail]							> 1e-6
	SNP QC prior to imputation: Call rate [filter detail]							> 98%
	SNP QC prior to imputation: Other							None
	N SNPs in QC'd dataset							529843
	Imputation software / reference panel							Minimac and MACH
FETAL CUSTOM GENOTYPING of MTNR1B SNP rs10830963	Genotyping centre and method				LGC Genomics (formerly Kbiosciences); KASPar				LGC Genomics (formerly Kbiosciences); KASPar
	Call rate [Median (range)]; N SNPs genotyped				0.931 (rs10830963)				0.979 (rs10830963)
	Did any SNPs deviate from HWE (Bonferroni corrected P<0.05)? Y/N				N				N
	Duplicate concordance (% duplicated genotypes)				>99% (approx. 10%)				>99% (4%)
DATA ANALYSIS	Analysis software	PLINK	plink/impute2	R-project	Stata v.13	R	R	Stata version 12	Stata v.13	SNPassoc	STATA version 10	R version 2.12	SNPassoc	STATA version 12
REFERENCES	Reference - cohort	a) Schlemm et al., J Hypertens. 2010 Apr;28(4):732-9 b) Hocher et al., Pharmacogenet Genomics. 2009 Sep;19(9):710-8., c) Pfab et al., Circulation. 2006 Oct 17;114(16):1687-92	NA	Bisgaard H. The Copenhagen Prospective Study on Asthma in Childhood (COPSAC): design, rationale, and baseline data from a longitudinal birth cohort study. Ann Allergy Asthma Immunol 2004;93:381–389.	Knight, B., Shields, B. M., Hattersley, A. T. (2006). The Exeter Family Study of Childhood Health (EFSOCH): study protocol and methodology	Splansky GL, Corey D, Yang Q, Atwood LD, Cupples LA, Benjamin EJ, D'Agostino RB Sr, Fox CS, Larson MG, Murabito JM, O'Donnell CJ, Vasan RS, Wolf PA, Levy D. The Third Generation Cohort of the National Heart, Lung, and Blood Institute's Framingham Heart Study: design, recruitment, and initial examination. Am J Epidemiol. 2007 Jun 1;165(11):1328-35. Epub 2007 Mar 19. PMID: 17372189	Guillemette L, Allard C, Lacroix M, Patenaude J, Battista MC, Doyon M, Moreau J, Ménard J, Bouchard L, Ardilouze JL, Perron P, Hivert M. Genetics of Glucose Regulation in Gestation and Growth (Gen3G): a prospective prebirth cohort of mother-child pairs in Sherbrooke, Canada. BMJ Open 2016 Feb 3;6(2). PMID: 26842272	Kooijman MN, Kruithof CJ, van Duijn CM, Duijts L, Franco OH, van IJzendoorn MH, de Jongste JC, Klaver CC, van der Lugt A, Mackenbach JP, Moll HA, Peeters RP, Raat H, Rings EH, Rivadeneira F, van der Schroeff MP, Steegers EA, Tiemeier H, Uitterlinden AG, Verhulst FC, Wolvius E, Felix JF, Jaddoe VW. The Generation R Study: design and cohort update 2017. Eur J Epidemiol. 2016 Dec;31(12):1243-1264.do…	Metzger et al., Hyperglycemia and adverse pregnancy outcomes. N Engl J Med 2008; 358:1991–2002	Guxens M, Ballester, F, Espada M, Fernández MF, Grimalt JO, Ibarluzea J, Olea N, Rebagliato M, Tardón A, Torrent M, Vioque J, Sunyer J on behalf of INMA Project. Cohort Profile: The INMA – INfancia y Medio Ambiente (Environment and Childhood) Project. Int J Epidemiol. 2011 doi:10.1093/ije/dyr054	Chase DS et al. J Med Genet 1998; 35(5):413-6	Newnham JP, Evans SF, Michael CA, Stanley FJ, Landau LI. Effects of frequent ultrasound during pregnancy: a randomised controlled trial. Lancet 1993;342:887-91.	Chatzi L., Plana E., Daraki V., Karakosta P., Alegkakis D., Tsatsanis C., Kafatos A., Koutis A., Kogevinas M. Metabolic syndrome in early pregnancy and risk of preterm birth. Am J Epidemiol. 2009 Oct; 170(7): 829-36	Inskip HM, Godfrey KM, Robinson SM, Law CM, Barker DJP, Cooper C et al. Cohort profile: The Southampton Women's Survey. Int J Epidemiol 2006; 35(1):42-48
	Reference - MATERNAL genotyping	NA	NA	HakonarsonH,GrantSF,BradfieldJP,MarchandL,KimCE,GlessnerJT, Grabs R, Casalunovo T, Taback SP, Frackelton EC, et al. A genome- wide association study identifies KIAA0350 as a type 1 diabetes gene. Nature 2007;448:591–594.	NA	NA	NA	NA	NA	NA	NA	NA	NA	NA
	Reference -FETAL genotyping				NA			Kruithof CJ, Kooijman MN, van Duijn CM, Franco OH, de Jongste JC, Klaver CC, Mackenbach JP, Moll HA, Raat H, Rings EH, Rivadeneira F, Steegers EA, Tiemeier H, Uitterlinden AG, Verhulst FC, Wolvius EB, Hofman A, Jaddoe VW. The Generation R Study: Biobank update 2015. Eur J Epidemiol. 2014 Dec;29(12):911-27.doi:10.1007/s10654-014-9980-6. PMID: 25527369.	NA
	Study URL	NA	NA	www.copsac.com	www.diabetesgenes.org	www.framinghamheartstudy.org	NA	www.generationr.nl	http://www.hapo.northwestern.edu/index.html	http://www.proyectoinma.org/	NA	https://www.rainestudy.org.au/	http://www.rhea.gr/	http://www.mrc.soton.ac.uk/sws/

## Sheet: Supplementary Table 10
Look-ups of 10 birth weight-associated SNPs in available GWAS data for other traits
								Type 2 Diabetes				Fasting Glucose				Fasting Insulin				Proinsulin				Coronary artery disease				HDL-cholesterol				LDL-cholesterol				Total cholesterol				Triglyceride				SBP				DBP
Locus	Index variant	Chr	Pos (b37)	SNP (Proxy)	r2 (EUR)	Effect allele (BW-raising)	Non-effect allele	OR	SE	P	N (cases/controls)	β	SE	P	N	β	SE	P	N	β	SE	P	N	Log OR	SE	P	N (cases/controls)	β	SE	P	N	β	SE	P	N	β	SE	P	N	β	SE	P	N	β	SE	P	N	β	SE
MTNR1B	rs10830963	11	92708710			g	c	1.11	0.0255102	7.3e-07	34840/114981	0.079	0.0037	1.263e-68	76558	0.0003	0.0039	0.9433	76558	0.019	0.0088	0.03247	10701	0.0005478	0.0180989	0.975853	22233/64762	0.0033	0.0039	0.2029	186255	0.0011	0.0042	0.8604	172237	0.0081	0.0041	0.05276	186404	0.0042	0.0039	0.1941	176983	0.0043154	0.00426352	0.31	127968	-0.00291248	0.00426628
HMGA2	rs1351394	12	66351826			t	c	0.97	0.0510204	0.12	34840/114981	-0.0041	0.0031	0.1833	76558	-0.0021	0.0031	0.4995	76558	0.01	0.0069	0.1444	10701	-0.0155282	0.0139522	0.265725	22233/64762	-0.0022	0.0034	0.5011	187091	0.0001	0.0036	0.9031	173014	-0.0059	0.0035	0.1801	187283	-0.005	0.0033	0.197	177783	-0.0178421	0.00381737	4e-06	127968	-0.00770311	0.0038181
SH2B3	rs3184504	12	111884608			c	t	0.99	0.0306122	0.63	34840/114981	0.0019	0.0032	0.5447	76558	0.0001	0.0032	0.9826	76558	0.011	0.0071	0.1118	10701	-0.0704452	0.0156047	6.35e-06	22233/64762	0.0258	0.0036	4.097e-12	177710	0.0268	0.0038	4.203e-12	164996	0.0318	0.0037	1.623e-17	177714	-0.0099	0.0035	0.02932	169488	-0.0340211	0.00381236	7.2e-20	127968	-0.0492908	0.00381236
KCNAB1	rs7629460	3	155829938	rs13073556	0.99106	c	a	1.01	0.0102041	0.56	34840/114981	0.0048	0.0037	0.1953	76558	0.0047	0.0039	0.229	76558	0.0046	0.0073	0.5215	10701	-0.0051934	0.0142321	0.715182	22233/64762	0.0025	0.0049	0.851	94311	-0.0181	0.0053	0.004259	89888	-0.0152	0.0052	0.02507	94595	-0.003	0.0048	0.6809	91013	0.00214909	0.00388211	0.48	127968	0.00292499	0.00388174
L3MBTL3	rs9375694	6	130356608			g	a	0.94	0.0816327	0.0013	34840/114981	0.0017	0.0034	0.6066	76558	-0.0018	0.0035	0.6027	76558	-0.013	0.0078	0.1004	10701	-0.0218007	0.0151292	0.149596	22233/64762	0.015	0.0053	0.007439	94272	-0.0133	0.0057	0.05703	89850	-0.0145	0.0056	0.0284	94556	-0.0205	0.0051	3.63e-05	90974	0.001059	0.00414839	0.86	127968	0.00202727	0.00414772
GCK	rs2971669	7	44231778			t	c	1.04	0.0255102	0.13	34840/114981	0.061	0.0041	2.612e-36	76558	0.0051	0.0042	0.225	76558	-0.012	0.0092	0.1977	10701	-0.0090782	0.0186678	0.626751	22233/64762	-0.0004	0.0044	0.8198	186355	-0.006	0.0047	0.376	172286	-0.0042	0.0045	0.6662	186551	0.0061	0.0043	0.09602	177058	0.0117924	0.0046296	0.0099	127968	-0.00105383	0.00463175
EBF1	rs12520982	5	157894747	rs2963462	1	t	c	0.98	0.0408163	0.41	34840/114981	-0.0053	0.0035	0.1298	76558	-0.0074	0.0036	0.04166	76558	-0.0058	0.0079	0.4614	10701	-0.0031815	0.0159212	0.841615	22233/64762	0.014	0.0054	0.01608	94311	-0.0093	0.0059	0.2182	89888	-0.0087	0.0058	0.1735	94595	-0.0056	0.0053	0.07094	91013	-0.0181056	0.00431478	1.3e-05	127968	-0.0134885	0.00431741
TCF7L2	rs7903146	10	114758349			t	c	1.4	0.0306122	7.8e-75	34840/114981	0.021	0.0035	1.14e-09	76558	-0.018	0.0036	2.757e-07	76558	0.067	0.0077	3.484e-18	10701	0.0192779	0.0151581	0.203447	22233/64762	0.0041	0.0038	0.3052	187095	0.0055	0.0041	0.1643	173022	0.0088	0.0039	0.02259	187281	0.0006	0.0037	0.6432	177788	0.0082087	0.0042038	0.032	127968	0.00017283	0.00420473
ACTL9	rs2918299	19	8787273			c	t	1.02	0.0306122	0.51	34840/114981	-0.0041	0.0042	0.3302	76558	-0.0062	0.0042	0.1341	76558	-0.0058	0.0099	0.557	10701	-0.0158217	0.0218028	0.46804	22233/64762	0.0007	0.0069	0.9501	90441	-0.0004	0.0073	0.9319	86082	-0.0029	0.0072	0.606	90681	-0.0077	0.0066	0.09012	87099	0.000311156	0.00529801	0.93	127968	-0.00418031	0.00529948
CYP3A7	rs45446698	7	99332948	rs10278040	0.414	g(a)	t(g)	0.98	0.0408163	0.64	34840/114981	-0.0031	0.0082	0.7112	76558	0.0008	0.0086	0.9283	76558	0.0037	0.017	0.8228	10701	-0.0276078	0.0307912	0.369925	22233/64762	0.0069	0.0115	0.4986	93590	-0.005	0.0127	0.8	89203	-0.0153	0.0124	0.3271	93874	-0.0025	0.0111	0.952	90292	-0.0319184	0.00949366	0.00067	127968	-0.0246013	0.00949894
Source Ref:								PMC3442244				PMC3018764				PMC3018764				PMC3178302				PMC3119261				PMC3039276				PMC3838666				PMC3838666				PMC3838666				UK Biobank data, see Methods				UK Biobank data, see methods
Source URL:								http://diagram-consortium.org/downloads.html				https://www.magicinvestigators.org/downloads/				https://www.magicinvestigators.org/downloads/				https://www.magicinvestigators.org/downloads/				http://www.cardiogramplusc4d.org/downloads/				http://archive.broadinstitute.org/mpg/pubs/lipids2010/				http://csg.sph.umich.edu/abecasis/public/lipids2013/				http://csg.sph.umich.edu/abecasis/public/lipids2013/				http://csg.sph.umich.edu/abecasis/public/lipids2013/
[truncated: 42 more columns]
